# Supplementary material for: DPPC Membrane Under Lateral Compression and Stretching to Extreme Limits: Phase Transitions and Rupture
Source: Membranes (Basel). 2025 May 26;15(6):161. doi: 10.3390/membranes15060161 (PMC12194903; doi:10.3390/membranes15060161)
Supplement: Supplementary file 1 [file membranes-15-00161-s001.zip]

Archive with 3 entries (3 files):
- 3577053-supplementary_pf.pdf
- Video_1.mp4
- Video_2.mp4
